# Supplementary material for: Genes Involved in the Balance between Neuronal Survival and Death during Inflammation
Source: PLoS One. 2007 Mar 21;2(3):e310. doi: 10.1371/journal.pone.0000310 (PMC1819560; doi:10.1371/journal.pone.0000310)
Supplement: Dataset S1 — Excel Spreadsheet; LPS modulated genes (0.06 MB XLS) [file pone.0000310.s001.xls]

## Sheet: Lps modulated genes
Probe sets (MOE430A) with LPS significant modulation
GBACC:Gene Bank Accession;
Ipsi: Ipsilateral; Cont:Contralateral; Ilps-Csal:(IpsiLps - ContSaline) contrast
FC: Fold Change; FC Cutoff 30% (i.e., >=1.3 or <=0.77)
For gene Information: http://www.ncbi.nlm.nih.gov/entrez/query.fcgi?db=gene
For probe set information:
https://www.affymetrix.com/analysis/netaffx/quickquery.affx?netaffx=netaffx4_annot
green: upregulated; yellow: downregulated.
			FC	FC	FC	p-Value
Probe ID	Symbol	GBACC	Ipsi	Cont	Ilps-Csal	Ipsi
1449984_at	Cxcl2	NM_009140	7.5	1.7	12	3.6e-08
1450826_a_at	Saa3	NM_011315	7.5	1.9	12	1e-05
1419561_at	Ccl3	NM_011337	6.8	2	21	1.3e-06
1448756_at	S100a9	NM_009114	6.5	1.6	7.9	0.00013
1418930_at	Cxcl10	NM_021274	5.4	2.8	14	0.013
1427747_a_at	Lcn2	X14607	5.2	2.7	11	0.0059
1427381_at	Irg1	L38281	5.1	1.2	5.6	2.6e-09
1434372_at	AW112010	BE688358	5.1	1.6	7	5.9e-09
1418126_at	Ccl5	NM_013653	5	2.1	10	5.8e-06
1451798_at	Il1rn	M57525	5	1.5	6.4	2.4e-08
1418240_at	Gbp2	NM_010260	4.4	2.2	7.3	0.01
1438676_at	Mpa2l	BM241485	4.4	1.8	7.1	0.0024
1419043_a_at	Iigp1	BM239828	4.3	1.9	8.4	0.00058
1418666_at	Ptx3	NM_008987	4.2	1.6	6.1	1.8e-06
1419209_at	Cxcl1	NM_008176	4.2	1.9	9.8	0.0021
1419530_at	Il12b	AF128214	3.9	1.2	5.5	3.8e-09
1423760_at	Cd44	M27130	3.9	1.5	5.1	3e-06
1427102_at	Slfn4	AF099975	3.6	1.3	3.9	0.00056
1449399_a_at	Il1b	BC011437	3.6	1.3	4.5	4.9e-07
1449497_at	Il12b	AF128214	3.5	1.1	3.9	6e-09
1450783_at	Ifit1	NM_008331	3.5	1.4	5.1	0.01
1421009_at	Rsad2	BB741897	3.3	1.5	4.6	0.00084
1434380_at	9830147J24Rik	BM241271	3.3	1.5	4.7	1.1e-06
1421811_at	Thbs1	AI385532	3.2	1.2	3.6	1.7e-05
1436058_at	Rsad2	BB132493	3.1	1.6	4.7	0.001
1452483_a_at	Cd44	X66083	3.1	1.2	3.9	8.7e-07
1417483_at	Nfkbiz	AB026551	3	1.5	4.7	1.6e-05
1449025_at	Ifit3	NM_010501	3	1.5	4.4	0.0093
1418293_at	Ifit2	NM_008332	2.9	1.6	4.3	8.6e-05
1448306_at	Nfkbia	NM_010907	2.8	1.5	3.2	0.00056
1449227_at	Ch25h	NM_009890	2.8	1.5	4.7	4.9e-05
1450297_at	Il6	NM_031168	2.8	1.1	3.3	1.3e-08
1420380_at	Ccl2	AF065933	2.7	1.8	5.6	2.2e-05
1417268_at	Cd14	NM_009841	2.6	1.4	3.5	5.8e-05
1417426_at	Prg1	NM_011157	2.6	1.6	3.6	8.7e-05
1420330_at	Clec4e	NM_019948	2.6	1.1	2.8	8.1e-07
1421008_at	Rsad2	BB741897	2.6	1.4	3.1	0.00047
1423754_at	Ifitm3	BC010291	2.6	1.5	3.1	0.011
1418580_at	Rtp4	BC024872	2.5	1.6	3.2	0.00014
1418674_at	Osmr	AB015978	2.5	1.9	3.8	0.0015
1423233_at	Cebpd	BB831146	2.5	1.8	4.3	0.0021
1418392_a_at	Gbp4	NM_018734	2.4	1.4	3.2	0.0013
1418825_at	Irgm	NM_008326	2.4	1.5	3.4	0.00014
1421578_at	Ccl4	AF128218	2.4	1.3	3.6	6.7e-08
1422124_a_at	Ptprc	NM_011210	2.4	1.1	2.8	5.2e-05
1449498_at	Marco	NM_010766	2.4	1.1	3.1	3.4e-06
1450034_at	Stat1	AW214029	2.4	1.2	3.5	0.0024
1455393_at	Cp	BB009037	2.4	1.5	3.7	0.0024
1417496_at	Cp	BB332449	2.3	1.3	2.7	1.3e-05
1417961_a_at	Trim30	BM240719	2.3	1.3	3	5.8e-05
1418191_at	Usp18	NM_011909	2.3	1.3	3	0.00033
1451860_a_at	Trim30	AF220015	2.3	1.3	3.1	0.00058
1416576_at	Socs3	NM_007707	2.2	1.6	3.4	3.4e-05
1417141_at	Igtp	NM_018738	2.2	1.4	2.8	6.9e-05
1417460_at	Ifitm2	NM_030694	2.2	1.4	2.5	0.00026
1419042_at	Iigp1	BM239828	2.2	1.3	2.9	5.7e-06
1419100_at	Serpina3n	NM_009252	2.2	1.6	3	0.012
1419714_at	Cd274	NM_021893	2.2	1.3	2.8	8.7e-07
1423017_a_at	Il1rn	NM_031167	2.2	1.1	2.4	8.2e-06
1424067_at	Icam1	BC008626	2.2	1.5	3	0.00014
1450033_a_at	Stat1	AW214029	2.2	1.2	2.9	0.0019
1453196_a_at	Oasl2	BQ033138	2.2	1.3	2.8	0.0031
1416016_at	Tap1	AW048052	2.1	1.3	2.6	2.3e-06
1417292_at	Ifi47	NM_008330	2.1	1.3	2.6	5.7e-06
1420915_at	Stat1	AW214029	2.1	1.2	2.8	0.00055
1449009_at	Tgtp	NM_011579	2.1	1.1	2.5	0.0065
1450716_at	Adamts1	D67076	2.1	1.8	3.2	0.001
1451564_at	Parp14	BC021340	2.1	1.3	2.6	7.1e-06
1460302_at	Thbs1	AI385532	2.1	1.1	2.3	1.9e-05
1418901_at	Cebpb	NM_009883	2	1.3	2.3	8.7e-05
1422962_a_at	Psmb8	NM_010724	2	1.2	2.4	0.00081
1426774_at	Parp12	BM227980	2	1.2	2.5	0.0074
1448734_at	Cp	BB332449	2	1.2	2.3	0.00026
1449455_at	Hck	NM_010407	2	1.3	2.7	5.8e-05
1450403_at	Stat2	AF088862	2	1.4	2.6	4.6e-06
1452418_at	1200016E24Rik	BF719154	2	1.4	2	0.0001
1460197_a_at	Steap4	NM_054098	2	1.6	2.7	0.0049
1417793_at	Iigp2	NM_019440	1.9	1.2	2.2	0.0003
1418892_at	Rhoj	AF309564	1.9	1.3	2.4	0.00012
1418945_at	Mmp3	NM_010809	1.9	1.2	2	1e-05
1420697_at	Slc15a3	NM_023044	1.9	1.2	2.4	0.00022
1424254_at	Ifitm1	BC027285	1.9	1.3	2.1	0.00016
1425156_at	9830147J24Rik	BC010229	1.9	1.3	2.4	4.3e-06
1426276_at	Ifih1	AY075132	1.9	1.3	2.5	2.5e-05
1448749_at	Plek	AF181829	1.9	1.3	2.5	1.9e-05
1452519_a_at	Zfp36	X14678	1.9	1.3	2.4	4.6e-06
1456494_a_at	AI451617	BG068242	1.9	1.2	2.2	0.00076
1416273_at	Tnfaip2	NM_009396	1.8	1	2	1.8e-05
1416897_at	Parp9	NM_030253	1.8	1.3	2.2	7.5e-05
1417262_at	Ptgs2	M94967	1.8	1.1	2.1	0.0041
1417494_a_at	Cp	BB332449	1.8	1.3	2.3	0.00047
1418340_at	Fcer1g	NM_010185	1.8	1.3	2.2	7.6e-05
1419149_at	Serpine1	NM_008871	1.8	1.1	2	8.2e-05
1419706_a_at	Akap12	NM_031185	1.8	1.4	2.3	0.015
1420088_at	Nfkbia	AI462015	1.8	1.2	2	0.00021
1421217_a_at	Lgals9	NM_010708	1.8	1.3	2	4.4e-05
1421712_at	Sele	NM_011345	1.8	1.2	2.5	0.0034
1422953_at	Fpr-rs2	NM_008039	1.8	1.1	1.8	2.4e-05
1423555_a_at	Ifi44	BB329808	1.8	1.2	2.2	2.9e-05
1426501_a_at	T2bp	BB277065	1.8	1.3	2.1	1.8e-05
1427844_a_at	Cebpb	AB012278	1.8	1.2	1.9	3.6e-05
1428942_at	Mt2	AA796766	1.8	1.5	2.3	0.014
1435458_at	Pim1	AI323550	1.8	1.1	2	1.3e-06
1438606_a_at	Clic4	BB814844	1.8	1.2	1.9	0.00018
1448380_at	Lgals3bp	NM_011150	1.8	1.2	2	0.0005
1448881_at	Hp	NM_017370	1.8	1	1.8	0.00039
1449450_at	Ptges	NM_022415	1.8	1.1	1.9	3.8e-07
1450971_at	Gadd45b	AK010420	1.8	1.2	2.1	2.5e-06
1453299_a_at	Pnp	AK008143	1.8	1.2	2	0.027
1416432_at	Pfkfb3	NM_133232	1.7	1.1	2	0.00065
1416530_a_at	Pnp	BC003788	1.7	1.2	1.9	0.036
1417523_at	Plek	AF181829	1.7	1.2	2	2.5e-05
1419427_at	Csf3	NM_009971	1.7	1.1	1.9	8.7e-07
1419569_a_at	Isg20	BC022751	1.7	1.2	1.9	1.6e-05
1419647_a_at	Ier3	NM_133662	1.7	1.5	2.5	0.00016
1419764_at	Chi3l3	NM_009892	1.7	1.2	1.8	0.0012
1421322_a_at	Isgf3g	NM_008394	1.7	1.2	2.1	3e-06
1421473_at	Il1a	BC003727	1.7	1.1	1.8	7.1e-06
1422723_at	Stra6	NM_009291	1.7	1.1	2.2	0.00033
1423289_a_at	1810029B16Rik	BG069652	1.7	1.4	1.9	0.00081
1425829_a_at	Steap4	AY029778	1.7	1.2	1.8	0.0006
1425974_a_at	Trim25	D63902	1.7	1.3	2.2	3.6e-05
1448436_a_at	Irf1	NM_008390	1.7	1.3	2	4.9e-05
1448728_a_at	Nfkbiz	AB026551	1.7	1.2	2.1	2.3e-06
1448748_at	Plek	AF181829	1.7	1.2	2.3	3.6e-05
1450379_at	Msn	NM_010833	1.7	1.2	1.9	0.00058
1451905_a_at	Mx1	M21039	1.7	1.2	2.1	6.1e-05
1451941_a_at	Fcgr2b	M14216	1.7	1.1	2	6.5e-05
1417821_at	D17H6S56E-5	NM_033075	1.6	1.5	1.8	0.03
1418099_at	Tnfrsf1b	M60469	1.6	1.1	1.9	5.2e-05
1419532_at	Il1r2	NM_010555	1.6	1.1	1.7	5.5e-05
1421326_at	Csf2rb1	NM_007780	1.6	1.3	1.8	0.0019
1421408_at	Igsf6	NM_030691	1.6	1.1	1.9	5.7e-06
1421812_at	Tapbp	AF043943	1.6	1.1	1.6	0.00029
1421814_at	Msn	NM_010833	1.6	1.2	1.8	0.0016
1421911_at	Stat2	AF088862	1.6	1.3	2	1.6e-06
1422095_a_at	Tyki	AK004595	1.6	1.1	1.7	0.00056
1422474_at	Pde4b	BM246564	1.6	1.2	1.6	9.1e-05
1422943_a_at	Hspb1	NM_013560	1.6	1.2	1.7	0.00058
1423393_at	Clic4	BB398988	1.6	1.2	1.8	2.6e-05
1424857_a_at	Trim34	AF220142	1.6	1.2	1.9	0.00058
1425719_a_at	Nmi	BC002019	1.6	1.1	1.8	7.1e-05
1426324_at	H2-D1	M33151	1.6	1.1	2	2.7e-05
1426587_a_at	Stat3	AI325183	1.6	1.3	2.1	0.0017
1435872_at	Pim1	BE631223	1.6	1.1	1.8	2.9e-05
1448793_a_at	Sdc4	BC005679	1.6	0.99	1.5	0.00074
1449289_a_at	B2m	BF715219	1.6	1.2	1.7	0.0016
1449449_at	Ptges	NM_022415	1.6	1.1	1.6	1e-05
1449556_at	H2-T23	NM_010398	1.6	1.1	1.7	0.03
1451097_at	Vasp	BC015289	1.6	1.2	1.9	0.0014
1451537_at	Chi3l1	BC005611	1.6	1.3	1.6	0.036
1451655_at	Slfn8	BC024709	1.6	1	1.7	1.9e-05
1451777_at	BC013672	BC013672	1.6	1.1	1.7	3.6e-05
1460227_at	Timp1	BC008107	1.6	1.2	1.8	0.002
1415989_at	Vcam1	BB250384	1.5	1.1	1.6	0.028
1416077_at	Adm	NM_009627	1.5	1.1	1.8	0.00027
1416226_at	Arpc1b	BE979985	1.5	1.1	1.6	0.012
1416612_at	Cyp1b1	BI251808	1.5	1.2	1.5	0.013
1416625_at	Serping1	NM_009776	1.5	1.1	1.4	0.0048
1417244_a_at	Irf7	NM_016850	1.5	1.1	1.7	0.00058
1417290_at	Lrg1	NM_029796	1.5	1.2	1.4	0.023
1417813_at	Ikbke	NM_019777	1.5	1.1	1.6	0.00019
1417936_at	Ccl9	AF128196	1.5	1.2	1.8	0.001
1418133_at	Bcl3	NM_033601	1.5	1.3	1.9	0.0044
1418536_at	H2-Q8	M29881	1.5	1.2	1.6	2.2e-05
1418675_at	Osmr	AB015978	1.5	1.4	2	0.00061
1419132_at	Tlr2	NM_011905	1.5	1.3	1.8	0.0024
1420089_at	Nfkbia	AI462015	1.5	1.2	1.9	0.00048
1421392_a_at	Birc3	NM_007464	1.5	1.1	1.7	4.3e-05
1421457_a_at	Samsn1	NM_023380	1.5	1.1	1.7	5.8e-06
1422473_at	Pde4b	BM246564	1.5	1.2	1.7	7.7e-05
1423306_at	2010002N04Rik	BI963682	1.5	1.2	1.5	0.018
1423392_at	Clic4	BB398988	1.5	1.2	1.6	0.00018
1423466_at	Ccr7	BB204380	1.5	1.1	1.7	4.5e-06
1424339_at	Oasl1	AB067533	1.5	1.1	1.7	0.00038
1424996_at	Cflar	BC023121	1.5	1.1	1.6	0.00011
1425412_at	Cias1	AF486632	1.5	1.2	1.6	4e-05
1425598_a_at	Lyn	M64608	1.5	1.1	1.6	0.00084
1426037_a_at	Rgs16	U94828	1.5	1	1.7	0.0016
1427091_at	AI481105	BC025488	1.5	1.1	1.5	0.0019
1427689_a_at	Tnip1	AJ242777	1.5	1.1	1.5	7.1e-05
1427736_a_at	Ccrl2	AJ318863	1.5	0.99	1.5	0.00013
1428016_a_at	Rasip1	BC028444	1.5	1.2	1.8	8.2e-05
1431008_at	0610037M15Rik	BG916808	1.5	1.2	1.7	1.9e-05
1434484_at	1100001G20Rik	AV006463	1.5	1	1.6	1.5e-05
1436172_at	9530028C05	BQ175154	1.5	1.1	1.7	6.9e-05
1448259_at	Fstl1	BI452727	1.5	1.1	1.5	0.001
1448610_a_at	Sod2	NM_013671	1.5	1	1.5	0.0013
1448929_at	F13a1	NM_028784	1.5	1.1	1.5	0.027
1449591_at	Casp4	NM_007609	1.5	1.1	1.6	0.00011
1450378_at	Tapbp	AF043943	1.5	1.1	1.5	0.00084
1450484_a_at	Tyki	AK004595	1.5	1.1	1.6	0.00045
1450672_a_at	Trex1	NM_011637	1.5	1.1	1.7	0.0016
1450829_at	Tnfaip3	NM_009397	1.5	1.1	1.6	2.4e-06
1450958_at	Tm4sf1	BQ177170	1.5	1.2	2	0.002
1451318_a_at	Lyn	M57697	1.5	1.1	1.6	0.012
1451335_at	Plac8	AF263458	1.5	1.1	1.6	0.0022
1451416_a_at	Tgm1	BC026422	1.5	1.1	1.6	0.0057
1452035_at	Col4a1	BF158638	1.5	1.3	2	0.016
1452428_a_at	B2m	AI099111	1.5	1.2	1.6	0.0005
1460351_at	S100a11	BC021916	1.5	1.2	1.7	0.00056
1460700_at	Stat3	AK004083	1.5	1.3	1.9	0.00056
1415871_at	Tgfbi	NM_009369	1.4	1	1.4	0.00036
1415899_at	Junb	NM_008416	1.4	1.2	1.6	0.025
1416221_at	Fstl1	BI452727	1.4	1.1	1.5	0.00043
1416250_at	Btg2	NM_007570	1.4	1.1	1.5	0.0018
1416303_at	Litaf	AV360881	1.4	1.1	1.5	0.004
1416881_at	Mcl1	BC003839	1.4	1.2	1.5	0.017
1417009_at	C1r	NM_023143	1.4	1.1	1.4	0.0017
1417193_at	Sod2	NM_013671	1.4	1	1.4	0.001
1417263_at	Ptgs2	M94967	1.4	1.1	1.6	0.00054
1417822_at	D17H6S56E-5	NM_033075	1.4	1.3	1.5	0.022
1417856_at	Relb	NM_009046	1.4	1.1	1.6	3.4e-05
1417928_at	Pdlim4	NM_019417	1.4	1.2	1.6	0.032
1418131_at	Samhd1	NM_018851	1.4	1.1	1.6	0.00085
1418401_a_at	Dusp16	NM_130447	1.4	1	1.4	0.0015
1418483_a_at	Ggta1	AF297615	1.4	1.2	1.5	0.031
1418612_at	Slfn1	NM_011407	1.4	0.99	1.3	0.0048
1418806_at	Csf3r	NM_007782	1.4	1.1	1.4	0.0023
1418936_at	Maff	BC022952	1.4	1.3	1.5	0.0019
1419208_at	Map3k8	NM_007746	1.4	1.2	1.8	0.00039
1419212_at	Icosl	NM_015790	1.4	1.1	1.5	4.4e-05
1419272_at	Myd88	BC005591	1.4	1.2	1.7	0.00061
1419309_at	Pdpn	NM_010329	1.4	1.1	1.5	0.031
1419589_at	C1qr1	BB039247	1.4	1.1	1.7	0.011
1420150_at	Spsb1	AI596360	1.4	1.1	1.3	0.047
1421228_at	Ccl7	AF128193	1.4	1	1.6	0.00048
1422005_at	Eif2ak2	BE911144	1.4	1.1	1.6	0.00088
1422978_at	Cybb	NM_007807	1.4	1.1	1.5	0.001
1423547_at	Lyzs	AW208566	1.4	1	1.5	0.018
1424617_at	Ifi35	BC008158	1.4	1.1	1.6	0.00059
1424775_at	Oas1a	BC018470	1.4	1.1	1.4	0.00014
1424921_at	Bst2	BC008532	1.4	1	1.5	0.028
1425225_at	Fcgr3a	BC027310	1.4	1.2	1.6	0.001
1425686_at	Cflar	BE284491	1.4	1	1.5	0.00056
1427035_at	Slc39a14	BB399837	1.4	1.2	1.5	0.0091
1427511_at	B2m	AA170322	1.4	1.1	1.5	1.9e-05
1433883_at	Tpm4	AV122663	1.4	1.1	1.4	0.00016
1435330_at	AI447904	BM241008	1.4	1.2	1.5	0.002
1435331_at	AI447904	BM241008	1.4	1.1	1.5	0.00028
1435454_a_at	BC006779	BE853170	1.4	1.1	1.5	5.8e-05
1438716_at	AI451617	BG068242	1.4	1.2	1.5	0.00067
1448160_at	Lcp1	NM_008879	1.4	1.3	1.7	0.034
1448562_at	Upp1	NM_009477	1.4	1	1.5	0.00056
1448617_at	Cd53	NM_007651	1.4	1.2	1.5	0.011
1448898_at	Ccl9	AF128196	1.4	1.1	1.4	3.7e-05
1448914_a_at	Csf1	BM233698	1.4	1.1	1.5	0.0035
1448940_at	Trim21	BC010580	1.4	1.1	1.5	0.0018
1449222_at	Ebi3	NM_015766	1.4	1	1.5	0.00056
1449363_at	Atf3	BC019946	1.4	1.2	1.4	0.0019
1449368_at	Dcn	NM_007833	1.4	1.1	1.4	0.00061
1449901_a_at	Map3k6	NM_016693	1.4	1.2	1.4	0.0072
1450377_at	Thbs1	AI385532	1.4	1.1	1.6	0.00018
1450696_at	Psmb9	NM_013585	1.4	1.1	1.5	0.0061
1451452_a_at	Rgs16	U72881	1.4	1	1.5	0.00061
1451767_at	Ncf1	BE370703	1.4	1.2	1.5	0.00074
1451924_a_at	Edn1	D43775	1.4	1.1	1.5	0.0035
1452178_at	Plec1	BI525140	1.4	1.1	1.5	0.00088
1453913_a_at	Tap2	BE691515	1.4	1	1.6	0.01
1454606_at	4933426M11Rik	BF144564	1.4	1.1	1.5	0.0034
1454656_at	Spata13	AV271736	1.4	1.1	1.5	0.0014
1460220_a_at	Csf1	BM233698	1.4	1.1	1.6	0.0011
1417189_at	Psme2	NM_011190	1.3	1	1.4	0.0014
1417620_at	Rac2	NM_009008	1.3	1.1	1.5	0.0088
1418077_at	Trim21	BC010580	1.3	1.1	1.6	0.0091
1418261_at	Syk	AW907526	1.3	1.1	1.4	0.034
1418465_at	Ncf4	NM_008677	1.3	1.1	1.3	0.001
1418641_at	Lcp2	BC006948	1.3	1.1	1.5	0.0019
1418747_at	Sfpi1	NM_011355	1.3	1.2	1.6	0.0027
1418842_at	Hcls1	NM_008225	1.3	1.1	1.4	0.0018
1418854_at	Birc2	NM_007465	1.3	1.1	1.4	0.0015
1419607_at	Tnf	NM_013693	1.3	1.1	1.5	2.7e-05
1419609_at	Ccr1	AV231648	1.3	1.2	1.5	0.029
1419665_a_at	Nupr1	NM_019738	1.3	1.1	1.3	0.0034
1419676_at	Mx2	BC007127	1.3	1.1	1.4	0.00041
1420197_at	Gadd45b	AI323528	1.3	1	1.4	7.5e-05
1420413_at	Slc7a11	NM_011990	1.3	1.1	1.5	7.3e-05
1421207_at	Lif	AF065917	1.3	1.1	1.4	0.00065
1421285_at	Pik3ap1	NM_031376	1.3	1.2	1.5	0.00014
1422006_at	Eif2ak2	BE911144	1.3	1.1	1.5	0.0026
1422286_a_at	Tgif	NM_009372	1.3	1.1	1.4	0.00023
1422924_at	Tnfsf9	NM_009404	1.3	1.1	1.4	4.4e-05
1425231_a_at	Zfp46	BC006587	1.3	1.1	1.4	0.00073
1426415_a_at	Trim25	AI746456	1.3	1.1	1.4	0.00028
1427994_at	Cd300lf	BM230330	1.3	1.1	1.5	0.0063
1428492_at	Glipr2	BM208214	1.3	1.1	1.5	5.8e-05
1428776_at	Slc10a6	AV244484	1.3	1.1	1.4	0.0023
1448318_at	Adfp	NM_007408	1.3	1.1	1.4	0.0034
1448503_at	Mcl1	BC003839	1.3	1.1	1.4	0.0058
1448757_at	Pml	NM_008884	1.3	1.1	1.4	0.0031
1450165_at	Slfn2	NM_011408	1.3	1.1	1.4	0.00099
1450454_at	Tor3a	NM_023141	1.3	1.1	1.4	0.0068
1450808_at	Fpr1	NM_013521	1.3	1.1	1.3	0.0024
1450966_at	Crot	BB283187	1.3	0.98	1.3	0.05
1452521_a_at	Plaur	X62701	1.3	1.2	1.5	2.2e-05
1454268_a_at	Cyba	AK018713	1.3	1	1.4	0.024
1460282_at	Trem1	NM_021406	1.3	1.1	1.3	0.0017
1460661_at	Edg3	NM_010101	1.3	1	1.4	0.028
1416149_at	Olig1	AB038696	0.77	0.92	0.69	0.038
1417963_at	Pltp	NM_011125	0.77	0.87	0.61	0.035
1418157_at	Nr2f1	NM_010151	0.76	0.8	0.67	0.026
1420405_at	Slco1a4	NM_030687	0.76	0.91	0.75	0.01
1424613_at	Gprc5b	BC020004	0.76	0.83	0.7	0.0089
1448266_at	Edf1	AB030185	0.76	0.91	0.7	0.03
1451344_at	Tmem119	BC025600	0.76	0.91	0.65	0.0021
1416232_at	Olig2	AB038697	0.75	0.74	0.67	0.0012
1416849_at	D10Ertd214e	NM_134007	0.75	0.82	0.64	0.027
1449123_at	Itih3	NM_008407	0.75	0.91	0.72	0.0095
1419872_at	Csf1r	AI323359	0.74	0.99	0.68	9.1e-05
1423260_at	Id4	BB121406	0.74	0.93	0.7	0.0018
1431597_a_at	Nrip3	AK020731	0.74	0.87	0.64	0.05
1417985_at	Nrarp	BI696369	0.73	0.75	0.65	0.044
1429428_at	Tcf7l2	BB175494	0.73	0.87	0.71	0.023
1455204_at	Pitpnc1	BB305507	0.73	0.81	0.72	0.016
1424824_at	9630044O09Rik	BB704967	0.72	0.79	0.7	0.02
1448729_a_at	Sept4	NM_011129	0.72	0.9	0.66	0.016
1455298_at	Id4	BB306828	0.72	0.87	0.63	0.00056
1456069_at	Dtna	BM117918	0.72	0.89	0.72	0.0095
1420401_a_at	Ramp3	NM_019511	0.71	0.8	0.68	0.016
1420484_a_at	Vtn	NM_011707	0.71	0.82	0.61	9.6e-05
1420895_at	Tgfbr1	BM248342	0.71	0.93	0.64	0.0019
1423405_at	Timp4	BI788452	0.71	0.72	0.53	0.0077
1423569_at	Gatm	AW108522	0.71	0.92	0.74	0.0091
1424847_at	Nefh	M35131	0.71	0.85	0.69	0.005
1448392_at	Sparc	NM_009242	0.71	0.95	0.68	0.0084
1417063_at	C1qb	NM_009777	0.7	1	0.68	0.014
1423259_at	Id4	BB121406	0.7	0.91	0.63	0.00031
1452141_a_at	Sepp1	BC001991	0.7	0.91	0.63	4.4e-05
1417574_at	Cxcl12	NM_013655	0.67	0.74	0.53	0.016
1418086_at	Ppp1r14a	NM_026731	0.67	0.81	0.63	0.016
1427221_at	Xtrp3s1	AJ428067	0.67	0.77	0.48	0.00033
1450928_at	Id4	BB121406	0.67	0.85	0.59	0.0067
1423795_at	Sfpq	AY034062	0.66	0.67	0.66	0.04
1450241_a_at	Evi2a	NM_010161	0.65	0.82	0.63	3.6e-05
1419758_at	Abcb1a	M30697	0.63	0.76	0.54	0.00046
1423477_at	Zic1	BB361162	0.62	0.82	0.64	0.0074
1449401_at	C1qc	NM_007574	0.62	0.89	0.51	5.8e-06
1419759_at	Abcb1a	M30697	0.61	0.71	0.52	0.0077
1423608_at	Itm2a	BI966443	0.61	0.71	0.47	0.0041
1449286_at	Ntng1	NM_030699	0.6	0.81	0.6	0.021
1418610_at	Slc17a6	NM_080853	0.57	0.82	0.57	0.0041
1460180_at	Hexb	NM_010422	0.56	0.83	0.44	4.3e-06
1428379_at	Slc17a6	BQ180367	0.55	0.86	0.53	0.012
1423343_at	Slco1c1	BB667135	0.54	0.77	0.51	1.8e-05
1417381_at	C1qa	NM_007572	0.51	0.96	0.48	3.6e-08
