# Supplementary material for: Genes Involved in the Balance between Neuronal Survival and Death during Inflammation
Source: PLoS One. 2007 Mar 21;2(3):e310. doi: 10.1371/journal.pone.0000310 (PMC1819560; doi:10.1371/journal.pone.0000310)
Supplement: Dataset S2 — Excel Spreadsheet; LPS Vs LPS/RU486 differential gene expression (0.06 MB XLS) [file pone.0000310.s002.xls]

## Sheet: Ipsilateral
Probe sets (MOE430A) with significant Ipsilateral (LPS/RU486 - LPS) contrast
This file contain 2 spreadsheets (Ipsilateral and Contralateral)
GBACC:Gene Bank Accession;
FC: Fold Change; FC Cutoff 30% (i.e., >=1.3 or <=0.77) AND
at least 50% of (LPS - Saline) contrast value (see Materials and Methods);
lps: (LPS - Saline) contrast; lps-lpsRu: (LPS/RU486 - LPS) contrast value.
Color code:
Orange, Lps upregulated AND significative negative (LPS/RU486 - LPS) contrast;
Yellow, Lps downregulated AND significative positive (LPS/RU486 - LPS) contrast;
Red, Lps upregulated AND significative positive (LPS/RU486 - LPS) contrast;
Purple, gene induced only when Lps treatment is combined to RU486.
For gene Information: http://www.ncbi.nlm.nih.gov/entrez/query.fcgi?db=gene
For probe set information:
https://www.affymetrix.com/analysis/netaffx/quickquery.affx?netaffx=netaffx4_annot
IPSILATERAL			FC	p-value	FC	p-value
ID	SYMB	GBACC	lps	lps	lps-lpsRu	lps-lpsRu
1450826_a_at	Saa3	NM_011315	7.5	1e-05	0.092	9.5e-07
1427747_a_at	Lcn2	X14607	5.2	0.0059	0.11	0.00023
1434372_at	AW112010	BE688358	5.1	5.9e-09	0.16	8.3e-10
1450034_at	Stat1	AW214029	2.4	0.0024	0.22	2.6e-06
1427381_at	Irg1	L38281	5.1	2.6e-09	0.24	1.9e-08
1418126_at	Ccl5	NM_013653	5	5.8e-06	0.24	4.2e-05
1418666_at	Ptx3	NM_008987	4.2	1.8e-06	0.24	1.9e-06
1451798_at	Il1rn	M57525	5	2.4e-08	0.25	5.1e-07
1418240_at	Gbp2	NM_010260	4.4	0.01	0.25	0.016
1434380_at	9830147J24Rik	BM241271	3.3	1.1e-06	0.26	1.3e-07
1419100_at	Serpina3n	NM_009252	2.2	0.012	0.27	5.1e-05
1453196_a_at	Oasl2	BQ033138	2.2	0.0031	0.27	6.8e-06
1450033_a_at	Stat1	AW214029	2.2	0.0019	0.28	5.8e-06
1423760_at	Cd44	M27130	3.9	2.9e-06	0.29	1e-05
1449399_a_at	Il1b	BC011437	3.6	4.9e-07	0.29	1.1e-06
1451860_a_at	Trim30	AF220015	2.3	0.00058	0.29	4.2e-06
1427102_at	Slfn4	AF099975	3.6	0.00056	0.3	0.0012
1455393_at	Cp	BB009037	2.4	0.0024	0.3	3.6e-05
1452483_a_at	Cd44	X66083	3.1	8.7e-07	0.31	4.7e-07
1449498_at	Marco	NM_010766	2.4	3.4e-06	0.33	8.3e-08
1417961_a_at	Trim30	BM240719	2.3	5.8e-05	0.34	2.1e-06
1420915_at	Stat1	AW214029	2.1	0.00055	0.34	5.1e-06
1418191_at	Usp18	NM_011909	2.3	0.00033	0.35	1.8e-05
1449025_at	Ifit3	NM_010501	3	0.0093	0.37	0.018
1449227_at	Ch25h	NM_009890	2.8	4.9e-05	0.37	0.00011
1423233_at	Cebpd	BB831146	2.5	0.0021	0.37	0.00092
1421811_at	Thbs1	AI385532	3.2	1.7e-05	0.4	0.00046
1423754_at	Ifitm3	BC010291	2.6	0.011	0.4	0.011
1460197_a_at	Steap4	NM_054098	2	0.0049	0.4	0.00017
1417793_at	Iigp2	NM_019440	1.9	0.0003	0.41	4.5e-06
1422962_a_at	Psmb8	NM_010724	2	0.00081	0.42	4.3e-05
1448734_at	Cp	BB332449	2	0.00026	0.42	1.4e-05
1417496_at	Cp	BB332449	2.3	1.3e-05	0.43	7.5e-06
1417141_at	Igtp	NM_018738	2.2	6.9e-05	0.43	3e-05
1417460_at	Ifitm2	NM_030694	2.2	0.00026	0.43	0.00011
1417494_a_at	Cp	BB332449	1.8	0.00047	0.44	1.1e-05
1448380_at	Lgals3bp	NM_011150	1.8	0.0005	0.44	1e-05
1449556_at	H2-T23	NM_010398	1.6	0.029	0.44	0.00012
1420330_at	Clec4e	NM_019948	2.6	8e-07	0.45	1.2e-05
1422124_a_at	Ptprc	NM_011210	2.4	5.2e-05	0.45	0.0002
1418580_at	Rtp4	BC024872	2.5	0.00014	0.46	0.0011
1450403_at	Stat2	AF088862	2	4.6e-06	0.46	1e-06
1456494_a_at	AI451617	BG068242	1.9	0.00076	0.48	0.00014
1424857_a_at	Trim34	AF220142	1.6	0.00058	0.48	7.2e-07
1424254_at	Ifitm1	BC027285	1.9	0.00016	0.49	4.2e-05
1426276_at	Ifih1	AY075132	1.9	2.5e-05	0.49	1e-05
1418892_at	Rhoj	AF309564	1.9	0.00012	0.5	2.7e-05
1423017_a_at	Il1rn	NM_031167	2.2	8.2e-06	0.51	4.6e-05
1423555_a_at	Ifi44	BB329808	1.8	2.9e-05	0.51	7.5e-06
1416432_at	Pfkfb3	NM_133232	1.7	0.00064	0.51	4.7e-05
1421322_a_at	Isgf3g	NM_008394	1.7	2.9e-06	0.51	1.3e-07
1416077_at	Adm	NM_009627	1.5	0.00027	0.51	4e-07
1460302_at	Thbs1	AI385532	2.1	1.9e-05	0.52	0.00011
1449455_at	Hck	NM_010407	2	5.8e-05	0.52	0.0002
1418945_at	Mmp3	NM_010809	1.9	1e-05	0.52	1.4e-05
1451941_a_at	Fcgr2b	M14216	1.7	6.5e-05	0.52	2.1e-06
1417426_at	Prg1	NM_011157	2.6	8.7e-05	0.53	0.0087
1416016_at	Tap1	AW048052	2.1	2.3e-06	0.53	2.2e-05
1425156_at	9830147J24Rik	BC010229	1.9	4.3e-06	0.53	5.1e-06
1416897_at	Parp9	NM_030253	1.8	7.5e-05	0.53	4.8e-05
1418340_at	Fcer1g	NM_010185	1.8	7.6e-05	0.53	2.3e-05
1418674_at	Osmr	AB015978	2.5	0.0015	0.54	0.038
1419042_at	Iigp1	BM239828	2.2	5.7e-06	0.54	0.00026
1422723_at	Stra6	NM_009291	1.7	0.00033	0.54	8.8e-05
1418392_a_at	Gbp4	NM_018734	2.4	0.0013	0.55	0.028
1421217_a_at	Lgals9	NM_010708	1.8	4.5e-05	0.55	4.6e-05
1428942_at	Mt2	AA796766	1.8	0.014	0.55	0.0061
1425829_a_at	Steap4	AY029778	1.7	0.0006	0.55	0.00011
1425974_a_at	Trim25	D63902	1.7	3.6e-05	0.55	1.2e-05
1453299_a_at	Pnp	AK008143	1.8	0.027	0.56	0.018
1421326_at	Csf2rb1	NM_007780	1.6	0.0019	0.56	0.0002
1421408_at	Igsf6	NM_030691	1.6	5.7e-06	0.56	1.2e-07
1450379_at	Msn	NM_010833	1.7	0.00058	0.57	0.00035
1416612_at	Cyp1b1	BI251808	1.5	0.013	0.57	0.0002
1418825_at	Irgm	NM_008326	2.4	0.00014	0.58	0.016
1451564_at	Parp14	BC021340	2.1	7.1e-06	0.58	0.00037
1416625_at	Serping1	NM_009776	1.5	0.0048	0.58	6.1e-05
1427091_at	AI481105	BC025488	1.5	0.0019	0.58	1.7e-05
1424921_at	Bst2	BC008532	1.4	0.028	0.58	0.00029
1450966_at	Crot	BB283187	1.3	0.05	0.58	9.3e-05
1417821_at	D17H6S56E-5	NM_033075	1.6	0.03	0.59	0.0057
1449289_a_at	B2m	BF715219	1.6	0.0016	0.59	0.00035
1451777_at	BC013672	BC013672	1.6	3.6e-05	0.59	5.1e-06
1417290_at	Lrg1	NM_029796	1.5	0.023	0.59	0.0032
1419149_at	Serpine1	NM_008871	1.8	8.2e-05	0.6	0.00045
1419764_at	Chi3l3	NM_009892	1.7	0.0012	0.6	0.0013
1425719_a_at	Nmi	BC002019	1.6	7.1e-05	0.6	1.4e-05
1418901_at	Cebpb	NM_009883	2	8.7e-05	0.61	0.0048
1422953_at	Fpr-rs2	NM_008039	1.8	2.4e-05	0.61	0.00027
1416530_a_at	Pnp	BC003788	1.7	0.036	0.61	0.035
1421911_at	Stat2	AF088862	1.6	1.6e-06	0.61	9.5e-07
1426587_a_at	Stat3	AI325183	1.6	0.0017	0.61	0.0015
1451655_at	Slfn8	BC024709	1.6	1.9e-05	0.61	6.8e-06
1436172_at	9530028C05	BQ175154	1.5	6.9e-05	0.61	6.7e-06
1451416_a_at	Tgm1	BC026422	1.5	0.0057	0.61	0.00054
1419589_at	Cd93	BB039247	1.4	0.011	0.61	7.8e-05
1423289_a_at	1810029B16Rik	BG069652	1.7	0.00081	0.62	0.0021
1418099_at	Tnfrsf1b	M60469	1.6	5.2e-05	0.62	7.2e-05
1421812_at	Tapbp	AF043943	1.6	0.00029	0.62	0.00045
1421814_at	Msn	NM_010833	1.6	0.0016	0.62	0.00072
1417244_a_at	Irf7	NM_016850	1.5	0.00058	0.62	4.6e-05
1424996_at	Cflar	BC023121	1.5	0.00011	0.62	3.8e-05
1418483_a_at	Ggta1	AF297615	1.4	0.031	0.62	0.0029
1449450_at	Ptges	NM_022415	1.8	3.8e-07	0.63	1.2e-05
1422095_a_at	Tyki	AK004595	1.6	0.00056	0.63	0.00047
1424617_at	Ifi35	BC008158	1.4	0.00059	0.63	3.6e-05
1427035_at	Slc39a14	BB399837	1.4	0.0091	0.63	0.00017
1460227_at	Timp1	BC008107	1.6	0.002	0.64	0.0019
1452428_a_at	B2m	AI099111	1.5	0.0005	0.64	0.00011
1449368_at	Dcn	NM_007833	1.4	0.00061	0.64	3.7e-05
1453913_a_at	Tap2	BE691515	1.4	0.01	0.64	0.0015
1448881_at	Hp	NM_017370	1.8	0.00039	0.65	0.0074
1451537_at	Chi3l1	BC005611	1.6	0.036	0.65	0.034
1416226_at	Arpc1b	BE979985	1.5	0.012	0.65	0.0031
1448259_at	Fstl1	BI452727	1.5	0.001	0.65	0.00046
1425225_at	Fcgr3a	BC027310	1.4	0.001	0.65	0.00011
1450696_at	Psmb9	NM_013585	1.4	0.0061	0.65	0.00039
1419532_at	Il1r2	NM_010555	1.6	5.5e-05	0.66	0.00026
1451318_a_at	Lyn	M57697	1.5	0.012	0.66	0.0051
1416250_at	Btg2	NM_007570	1.4	0.0018	0.66	4.5e-05
1419569_a_at	Isg20	BC022751	1.7	1.6e-05	0.67	0.00041
1448610_a_at	Sod2	NM_013671	1.5	0.0013	0.67	0.0019
1423547_at	Lyzs	AW208566	1.4	0.018	0.67	0.0049
1450378_at	Tapbp	AF043943	1.5	0.00084	0.68	0.00059
1460700_at	Stat3	AK004083	1.5	0.00056	0.68	0.00087
1418131_at	Samhd1	NM_018851	1.4	0.00085	0.68	0.00013
1438716_at	AI451617	BG068242	1.4	0.00067	0.68	6.1e-05
1451905_a_at	Mx1	M21039	1.7	6.1e-05	0.69	0.0043
1451335_at	Plac8	AF263458	1.5	0.0022	0.69	0.0085
1425231_a_at	Zfp46	BC006587	1.3	0.00073	0.69	3.7e-05
1448318_at	Adfp	NM_007408	1.3	0.0034	0.69	5.8e-05
1417813_at	Ikbke	NM_019777	1.5	0.00019	0.7	0.0019
1417936_at	Ccl9	AF128196	1.5	0.001	0.7	0.007
1423466_at	Ccr7	BB204380	1.5	4.5e-06	0.7	6.7e-05
1425412_at	Cias1	AF486632	1.5	4e-05	0.7	0.00012
1434484_at	1100001G20Rik	AV006463	1.5	1.5e-05	0.7	0.00017
1460351_at	S100a11	BC021916	1.5	0.00056	0.7	0.0054
1417193_at	Sod2	NM_013671	1.4	0.001	0.7	0.0014
1417928_at	Pdlim4	NM_019417	1.4	0.032	0.7	0.018
1422005_at	Eif2ak2	BE911144	1.4	0.00088	0.7	0.00029
1422978_at	Cybb	NM_007807	1.4	0.001	0.7	0.00061
1451767_at	Ncf1	BE370703	1.4	0.00074	0.7	0.00021
1451097_at	Vasp	BC015289	1.6	0.0014	0.71	0.016
1450484_a_at	Tyki	AK004595	1.5	0.00045	0.71	0.0036
1416221_at	Fstl1	BI452727	1.4	0.00043	0.71	0.00071
1448940_at	Trim21	BC010580	1.4	0.0018	0.71	0.0019
1454606_at	4933426M11Rik	BF144564	1.4	0.0034	0.71	0.0042
1417189_at	Psme2	NM_011190	1.3	0.0014	0.71	0.00016
1427994_at	Cd300lf	BM230330	1.3	0.0063	0.71	0.0015
1428776_at	Slc10a6	AV244484	1.3	0.0023	0.71	0.00015
1448757_at	Pml	NM_008884	1.3	0.0031	0.71	0.00031
1450454_at	Tor3a	NM_023141	1.3	0.0068	0.71	0.0013
1454268_a_at	Cyba	AK018713	1.3	0.024	0.71	0.0046
1427844_a_at	Cebpb	AB012278	1.8	3.6e-05	0.72	0.014
1449449_at	Ptges	NM_022415	1.6	1e-05	0.72	0.00061
1421457_a_at	Samsn1	NM_023380	1.5	5.8e-06	0.72	0.00024
1426037_a_at	Rgs16	U94828	1.5	0.0016	0.72	0.0078
1448929_at	F13a1	NM_028784	1.5	0.027	0.72	0.043
1417009_at	C1r	NM_023143	1.4	0.0017	0.72	0.00069
1419272_at	Myd88	BC005591	1.4	0.00061	0.72	0.0018
1435331_at	AI447904	BM241008	1.4	0.00028	0.72	0.00083
1448160_at	Lcp1	NM_008879	1.4	0.034	0.72	0.014
1449901_a_at	Map3k6	NM_016693	1.4	0.0072	0.72	0.0079
1452178_at	Plec1	BI525140	1.4	0.00088	0.72	0.0013
1418077_at	Trim21	BC010580	1.3	0.0091	0.72	0.0015
1448793_a_at	Sdc4	BC005679	1.6	0.00074	0.73	0.018
1425598_a_at	Lyn	M64608	1.5	0.00084	0.73	0.0056
1450958_at	Tm4sf1	BQ177170	1.5	0.002	0.73	0.01
1418806_at	Csf3r	NM_007782	1.4	0.0023	0.73	0.0019
1424775_at	Oas1a	BC018470	1.4	0.00014	0.73	0.00039
1425686_at	Cflar	BE284491	1.4	0.00056	0.73	0.0026
1460661_at	Edg3	NM_010101	1.3	0.028	0.73	0.0078
1418675_at	Osmr	AB015978	1.5	0.00061	0.74	0.013
1450672_a_at	Trex1	NM_011637	1.5	0.0016	0.74	0.019
1417822_at	D17H6S56E-5	NM_033075	1.4	0.022	0.74	0.019
1417620_at	Rac2	NM_009008	1.3	0.0088	0.74	0.0034
1419665_a_at	Nupr1	NM_019738	1.3	0.0034	0.74	0.00092
1428492_at	Glipr2	BM208214	1.3	5.8e-05	0.74	4.5e-05
1448562_at	Upp1	NM_009477	1.4	0.00056	0.76	0.0043
1450377_at	Thbs1	AI385532	1.4	0.00018	0.76	0.0046
1460220_a_at	Csf1	BM233698	1.4	0.0011	0.76	0.016
1422943_a_at	Hspb1	NM_013560	1.6	0.00058	0.77	0.049
1415871_at	Tgfbi	NM_009369	1.4	0.00036	0.77	0.0034
1454656_at	Spata13	AV271736	1.4	0.0014	0.77	0.012
1418842_at	Hcls1	NM_008225	1.3	0.0018	0.77	0.0032
1449311_at	Bach1	NM_007520	1.2	0.064	1.3	0.0013
1418157_at	Nr2f1	NM_010151	0.76	0.026	1.3	0.044
1424824_at	9630044O09Rik	BB704967	0.72	0.02	1.3	0.047
1417063_at	C1qb	NM_009777	0.7	0.014	1.3	0.036
1422924_at	Tnfsf9	NM_009404	1.3	4.5e-05	1.4	6e-06
1455204_at	Pitpnc1	BB305507	0.73	0.016	1.4	0.012
1455298_at	Id4	BB306828	0.72	0.00056	1.4	0.0011
1456069_at	Dtna	BM117918	0.72	0.0095	1.4	0.011
1420401_a_at	Ramp3	NM_019511	0.71	0.016	1.4	0.027
1420895_at	Tgfbr1	BM248342	0.71	0.0019	1.4	0.0015
1423569_at	Gatm	AW108522	0.71	0.0091	1.4	0.0055
1427221_at	Xtrp3s1	AJ428067	0.67	0.00033	1.4	0.0033
1419758_at	Abcb1a	M30697	0.63	0.00046	1.4	0.019
1417963_at	Pltp	NM_011125	0.77	0.035	1.5	0.00072
1419872_at	Csf1r	AI323359	0.74	9.2e-05	1.5	4.5e-06
1448729_a_at	Sept4	NM_011129	0.72	0.016	1.5	0.0014
1420484_a_at	Vtn	NM_011707	0.71	9.6e-05	1.5	2.7e-05
1449401_at	C1qc	NM_007574	0.62	5.8e-06	1.5	5.1e-05
1418610_at	Slc17a6	NM_080853	0.57	0.0041	1.5	0.037
1426063_a_at	Gem	U10551	1.1	0.4	1.6	2.8e-05
1418086_at	Ppp1r14a	NM_026731	0.67	0.016	1.6	0.0016
1450241_a_at	Evi2a	NM_010161	0.65	3.6e-05	1.6	1e-05
1449286_at	Ntng1	NM_030699	0.6	0.021	1.6	0.039
1423343_at	Slco1c1	BB667135	0.54	1.8e-05	1.6	0.00031
1416149_at	Olig1	AB038696	0.77	0.038	1.7	1.7e-05
1460180_at	Hexb	NM_010422	0.56	4.3e-06	1.7	1.2e-05
1417381_at	C1qa	NM_007572	0.51	3.6e-08	1.8	4e-07
1421578_at	Ccl4	AF128218	2.4	6.7e-08	1.9	1e-05
1416111_at	Cd83	NM_009856	1	0.74	1.9	6.3e-09
1423608_at	Itm2a	BI966443	0.61	0.0041	1.9	0.00029
CONTRALATERAL			FC	p-value	FC	p-value
ID	SYMB	GBACC	Lps	Lps	LpsRu-Lps	LpsRu-Lps
1452035_at	Col4a1	BF158638	1.3	0.7	0.61	0.012
1421228_at	Ccl7	AF128193	1	0.83	1.3	0.018
1435458_at	Pim1	AI323550	1.1	0.7	1.3	0.044
1449311_at	Bach1	NM_007520	1	0.83	1.3	0.016
1416303_at	Litaf	AV360881	1.1	0.72	1.4	0.011
1435872_at	Pim1	BE631223	1.1	0.71	1.5	0.0018
1427736_a_at	Ccrl2	AJ318863	0.99	0.96	1.5	0.00052
1421578_at	Ccl4	AF128218	1.3	0.7	1.7	0.0019
1426063_a_at	Gem	U10551	1.2	0.7	1.7	6.2e-05
1450297_at	Il6	NM_031168	1.1	0.73	1.8	0.0022
1452519_a_at	Zfp36	X14678	1.3	0.7	1.8	0.00045
1417483_at	Nfkbiz	AB026551	1.5	0.7	1.9	0.027
1416111_at	Cd83	NM_009856	0.96	0.8	1.9	5.7e-09
1416576_at	Socs3	NM_007707	1.6	0.32	2.1	0.0017
1424067_at	Icam1	BC008626	1.5	0.7	2.1	0.0031
1421008_at	Rsad2	BB741897	1.4	0.7	2.2	0.02
1436058_at	Rsad2	BB132493	1.6	0.7	2.7	0.017
1420380_at	Ccl2	AF065933	1.8	0.32	2.8	0.00027
1421009_at	Rsad2	BB741897	1.5	0.7	3	0.013
1449984_at	Cxcl2	NM_009140	1.7	0.7	3.2	0.0026
1419209_at	Cxcl1	NM_008176	1.9	0.7	5.8	0.0023

## Sheet: Contralateral
Probe sets (MOE430A) with significant Contralateral (LPS/RU486 - LPS) contrast
GBACC:Gene Bank Accession;
FC: Fold Change; FC Cutoff 30% (i.e., >=1.3 or <=0.77) AND
at least 50% of (LPS - Saline) contrast value (see Materials and Methods);
Lps: (LPS - Saline) contrast; LpsRu-Lps: (LPS/RU486 - LPS) contrast value.
Color code:
Orange, Lps upregulated (ipsilateral side) AND significative negative (LPS/RU486 - LPS) contrast;
Red, Lps upregulated (ipsilateral side) AND significative positive (LPS/RU486 - LPS) contrast;
Purple, gene induced only when Lps treatment is combined to RU486.
			FC	p-value	FC	p-value
ID	SYMB	GBACC	Lps	Lps	LpsRu-Lps	LpsRu-Lps
1452035_at	Col4a1	BF158638	1.3	0.7	0.61	0.012
1421228_at	Ccl7	AF128193	1	0.83	1.3	0.018
1435458_at	Pim1	AI323550	1.1	0.7	1.3	0.044
1449311_at	Bach1	NM_007520	1	0.83	1.3	0.016
1416303_at	Litaf	AV360881	1.1	0.72	1.4	0.011
1435872_at	Pim1	BE631223	1.1	0.71	1.5	0.0018
1427736_a_at	Ccrl2	AJ318863	0.99	0.96	1.5	0.00052
1421578_at	Ccl4	AF128218	1.3	0.7	1.7	0.0019
1426063_a_at	Gem	U10551	1.2	0.7	1.7	6.2e-05
1450297_at	Il6	NM_031168	1.1	0.73	1.8	0.0022
1452519_a_at	Zfp36	X14678	1.3	0.7	1.8	0.00045
1417483_at	Nfkbiz	AB026551	1.5	0.7	1.9	0.027
1416111_at	Cd83	NM_009856	0.96	0.8	1.9	5.7e-09
1416576_at	Socs3	NM_007707	1.6	0.32	2.1	0.0017
1424067_at	Icam1	BC008626	1.5	0.7	2.1	0.0031
1421008_at	Rsad2	BB741897	1.4	0.7	2.2	0.02
1436058_at	Rsad2	BB132493	1.6	0.7	2.7	0.017
1420380_at	Ccl2	AF065933	1.8	0.32	2.8	0.00027
1421009_at	Rsad2	BB741897	1.5	0.7	3	0.013
1449984_at	Cxcl2	NM_009140	1.7	0.7	3.2	0.0026
1419209_at	Cxcl1	NM_008176	1.9	0.7	5.8	0.0023
